# Supplementary material for: Fusarium graminearum‐induced shoot elongation and root reduction in maize seedlings correlate with later seedling blight severity
Source: Plant Direct. 2018 Jul 18;2(7):e00075. doi: 10.1002/pld3.75 (PMC6508817; doi:10.1002/pld3.75)
Supplement: Supplementary file 1 [file PLD3-2-e00075-s001.xlsx]

## Sheet: Table 1
Supplemental Table 1. Information for the commercial maize hybrids tested in the growth chamber artificial inoculation experiment.
Hybrid ID	Days to Flowering	Seedling Vigor (Out of 5)
Hybrid I	86 (<90)	4
Hybrid II	88 (<90)	4
Hybrid III	94 (90-100)	3
Hybrid IV	97 (90-100)	4
Hybrid V	99 (90-100)	3
Hybrid VI	106 (100-110)	4
Hybrid VII	108 (100-110)	4
Hybrid VIII	114 (>110)	3
Hybrid IX	116 (>110)	3

## Sheet: Table 2
Supplemental Table 2. Information for the F. graminearum isolates tested in the growth chamber artificial inoculation experiment.
Isolate ID	Host of Origin	Collection Location (Year)
Gz014	Wheat	Varna, NY (1998)
Gz829	Maize	Union Springs, NY (2011)
Gz835	Maize	Union Springs, NY (2011)

## Sheet: Table 3
Supplemental Table 3. Two-way analysis of variance result tables of Fusarium graminearum-induced growth responses and seedling survival rates by fungal isolates and different perspectives of the maize hybrids.
Shoot Height Ratio (9 DPI)
	Sum Sq.	Mean Sq.	F value	P value
Fungal Isolate	0.9316	0.4658	15.271	0.000241
Maize Maturation Time	0.1248	0.0416	1.364	0.292
Interactive	0.0415	0.0069	0.227	0.962
Residuals	0.4575	0.0305
	Sum Sq.	Mean Sq.	F value	P value
Fungal Isolate	0.9316	0.4658	17.03	4.02e-05
Seedling Vigor	0.032	0.032	1.172	0.291
Interactive	0.0174	0.0087	0.319	0.731
Residuals	0.5744	0.0274
Total Root Length Ratio (9 DPI)
	Sum Sq.	Mean Sq.	F value	P value
Fungal Isolate	0.4435	0.22174	26.486	1.2e-05
Maize Maturation Time	0.0353	0.01175	1.404	0.28
Interactive	0.0523	0.00872	1.042	0.437
Residuals	0.1256	0.00837
	Sum Sq.	Mean Sq.	F value	P value
Fungal Isolate	0.4435	0.22174	23.923	3.85e-06
Seedling Vigor	0	1e-05	0.001	0.979
Interactive	0.0185	0.00926	0.999	0.385
Residuals	0.1947	0.00927
Seedling Survival Rate (14 DPI)
	Sum Sq.	Mean Sq.	F value	P value
Fungal Isolate	0.7954	0.3977	4.247	0.0346
Maize Maturation Time	0.066	0.022	0.235	0.8706
Interactive	0.4366	0.0728	0.777	0.6
Residuals	1.4048	0.0937
	Sum Sq.	Mean Sq.	F value	P value
Fungal Isolate	0.7954	0.3977	5.518	0.0119
Seedling Vigor	0.0802	0.0802	1.112	0.3035
Interactive	0.3136	0.1568	2.176	0.1384
Residuals	1.5136	0.0721
